# Supplementary material for: A new species of Leiochrides Augener, 1914 (Annelida: Capitellidae) from the Beibu Gulf, South China Sea
Source: Biodivers Data J. 2020 Nov 19;8:e59726. doi: 10.3897/BDJ.8.e59726 (PMC7691316; doi:10.3897/BDJ.8.e59726)
Supplement: XML Treatment for Leiochrides guangxiensis [file BDJ.8.e59726-treatment1.xml]

<!DOCTYPE tp:taxon-treatment
  PUBLIC "-//TaxonX//DTD Taxonomic Treatment Publishing DTD v0 20100105//EN" "tax-treatment-NSO.dtd">
<tp:taxon-treatment xmlns:tp="http://www.plazi.org/taxpub"><tp:treatment-meta><mixed-citation publication-type="journal"><person-group><name><surname>Lin</surname><given-names>Jun-Hui</given-names></name><name><surname>García-Garza</surname><given-names>María E.</given-names></name><name><surname>Lin</surname><given-names>He-Shan</given-names></name><name><surname>Wang</surname><given-names>Jian-Jun</given-names></name></person-group><article-title>A new species of <italic><tp:taxon-name><tp:taxon-name-part taxon-name-part-type="genus" reg="Leiochrides">Leiochrides</tp:taxon-name-part></tp:taxon-name></italic> Augener, 1914 (<tp:taxon-name><tp:taxon-name-part taxon-name-part-type="phylum">Annelida</tp:taxon-name-part></tp:taxon-name>: <tp:taxon-name><tp:taxon-name-part taxon-name-part-type="family">Capitellidae</tp:taxon-name-part></tp:taxon-name>) from the Beibu Gulf, South China Sea</article-title><source>Biodivers Data J</source><day>19</day><month>11</month><year>2020</year><volume>8</volume><pub-id pub-id-type="doi">10.3897/BDJ.8.e59726</pub-id></mixed-citation></tp:treatment-meta><tp:nomenclature><tp:taxon-name><object-id xmlns:xlink="http://www.w3.org/1999/xlink" content-type="arpha" xlink:type="simple">76C6AAAD-B4C1-5EC6-990D-B68E727B1158</object-id><tp:taxon-name-part taxon-name-part-type="genus">Leiochrides</tp:taxon-name-part> <tp:taxon-name-part taxon-name-part-type="species">guangxiensis</tp:taxon-name-part><object-id xmlns:xlink="http://www.w3.org/1999/xlink" content-type="zoobank" xlink:type="simple" object-id-type="ZooBank">82795320-A115-442A-9DCF-FBDFD0D679DB</object-id></tp:taxon-name><tp:taxon-authority>Lin, García-Garza, Lin, &amp; Wang, 2020</tp:taxon-authority><tp:taxon-status xmlns:xlink="http://www.w3.org/1999/xlink" xlink:type="simple">sp. n.</tp:taxon-status></tp:nomenclature><tp:treatment-sec sec-type="materials"><title>Materials</title><list list-type="alpha-lower" list-content="occurrences"><list-item><p><bold>Type status:</bold> <named-content xmlns:xlink="http://www.w3.org/1999/xlink" content-type="dwc:typeStatus" xlink:type="simple">Holotype</named-content>. <bold>Occurrence:</bold> individualCount: <named-content xmlns:xlink="http://www.w3.org/1999/xlink" content-type="dwc:individualCount" xlink:type="simple">1</named-content>; lifeStage: <named-content xmlns:xlink="http://www.w3.org/1999/xlink" content-type="dwc:lifeStage" xlink:type="simple">adult</named-content>; <bold>Taxon:</bold> kingdom: <named-content xmlns:xlink="http://www.w3.org/1999/xlink" content-type="dwc:kingdom" xlink:type="simple"><tp:taxon-name><tp:taxon-name-part taxon-name-part-type="kingdom">Animalia</tp:taxon-name-part></tp:taxon-name></named-content>; phylum: <named-content xmlns:xlink="http://www.w3.org/1999/xlink" content-type="dwc:phylum" xlink:type="simple"><tp:taxon-name><tp:taxon-name-part taxon-name-part-type="phylum">Annelida</tp:taxon-name-part></tp:taxon-name></named-content>; class: <named-content xmlns:xlink="http://www.w3.org/1999/xlink" content-type="dwc:class" xlink:type="simple"><tp:taxon-name><tp:taxon-name-part taxon-name-part-type="class">Polychaeta</tp:taxon-name-part></tp:taxon-name></named-content>; family: <named-content xmlns:xlink="http://www.w3.org/1999/xlink" content-type="dwc:family" xlink:type="simple"><tp:taxon-name><tp:taxon-name-part taxon-name-part-type="family">Capitellidae</tp:taxon-name-part></tp:taxon-name></named-content>; genus: <named-content xmlns:xlink="http://www.w3.org/1999/xlink" content-type="dwc:genus" xlink:type="simple"><tp:taxon-name><tp:taxon-name-part taxon-name-part-type="genus">Leiochrides</tp:taxon-name-part></tp:taxon-name></named-content>; specificEpithet: <named-content xmlns:xlink="http://www.w3.org/1999/xlink" content-type="dwc:specificEpithet" xlink:type="simple"><italic><tp:taxon-name><tp:taxon-name-part taxon-name-part-type="genus" reg="Leiochrides"/><tp:taxon-name-part taxon-name-part-type="species" reg="guangxiensis">guangxiensis</tp:taxon-name-part></tp:taxon-name></italic></named-content>; <bold>Location:</bold> higherGeography: <named-content xmlns:xlink="http://www.w3.org/1999/xlink" content-type="dwc:higherGeography" xlink:type="simple">South China Sea</named-content>; continent: <named-content xmlns:xlink="http://www.w3.org/1999/xlink" content-type="dwc:continent" xlink:type="simple">Asia</named-content>; waterBody: <named-content xmlns:xlink="http://www.w3.org/1999/xlink" content-type="dwc:waterBody" xlink:type="simple">South China Sea</named-content>; country: <named-content xmlns:xlink="http://www.w3.org/1999/xlink" content-type="dwc:country" xlink:type="simple">China</named-content>; stateProvince: <named-content xmlns:xlink="http://www.w3.org/1999/xlink" content-type="dwc:stateProvince" xlink:type="simple">Guangxi Province</named-content>; locality: <named-content xmlns:xlink="http://www.w3.org/1999/xlink" content-type="dwc:locality" xlink:type="simple">the Beibu Gulf, off Guangxi Province</named-content>; verbatimDepth: <named-content xmlns:xlink="http://www.w3.org/1999/xlink" content-type="dwc:verbatimDepth" xlink:type="simple">12 m</named-content>; verbatimLatitude: <named-content xmlns:xlink="http://www.w3.org/1999/xlink" content-type="dwc:verbatimLatitude" xlink:type="simple">21.626°N</named-content>; verbatimLongitude: <named-content xmlns:xlink="http://www.w3.org/1999/xlink" content-type="dwc:verbatimLongitude" xlink:type="simple">108.6376°E</named-content>; <bold>Event:</bold> samplingProtocol: <named-content xmlns:xlink="http://www.w3.org/1999/xlink" content-type="dwc:samplingProtocol" xlink:type="simple">Grab sampler</named-content>; eventDate: <named-content xmlns:xlink="http://www.w3.org/1999/xlink" content-type="dwc:eventDate" xlink:type="simple">27-10-2017</named-content>; habitat: <named-content xmlns:xlink="http://www.w3.org/1999/xlink" content-type="dwc:habitat" xlink:type="simple">muddy sediment</named-content>; <bold>Record Level:</bold> institutionID: <named-content xmlns:xlink="http://www.w3.org/1999/xlink" content-type="dwc:institutionID" xlink:type="simple">Third Institute of Oceanography, Ministry of Natural Resources</named-content>; institutionCode: <named-content xmlns:xlink="http://www.w3.org/1999/xlink" content-type="dwc:institutionCode" xlink:type="simple">TIO-MNR</named-content>; basisOfRecord: <named-content xmlns:xlink="http://www.w3.org/1999/xlink" content-type="dwc:basisOfRecord" xlink:type="simple">PreservedSpecimen</named-content></p></list-item></list></tp:treatment-sec><tp:treatment-sec sec-type="Description"><title>Description</title><p>Holotype (TIO-BTS-Poly-111) complete, but broken into four fragments. Anterior fragment (Fig. <xref ref-type="fig" rid="F6256555">2</xref>A) measuring 21.2 mm long by 1.7 mm wide for 40 chaetigers; two middle fragments with 25 chaetigers and 27 chaetigers, respectively; posterior fragment heavily coiled, measuring 63.1 mm long for more than 150 chaetigers. Color in alcohol tan on thorax (Fig. <xref ref-type="fig" rid="F6256559">3</xref>B) and whitish tan on abdomen. Prostomium short and conical, with blunt anterior end (Fig. <xref ref-type="fig" rid="F6256555">2</xref>A and 3B). Everted proboscis globular, with numerous minute papillae (Fig. <xref ref-type="fig" rid="F6256555">2</xref>B and 3B). Peristomium achaetous, wider than long, same length as chaetiger 1, but narrower (Fig. <xref ref-type="fig" rid="F6256555">2</xref>A and B). Eyespots not observed. Nuchal organs indistinct. Thorax areolated from peristomium to chaetiger 6 (Fig. <xref ref-type="fig" rid="F6256559">3</xref>B and C), weakly areolated on chaetigers 7–8, remaining segments smooth. Lateral groove distinct from chaetiger 2 to end of anterior fragment (Fig. <xref ref-type="fig" rid="F6256555">2</xref>A and 3A).</p><p>Thorax with an achaetous peristomium and 12 chaetigers (Fig. <xref ref-type="fig" rid="F6256555">2</xref>A, B and 3A). Chaetiger 1 uniramous, with only capillaries in notopodia (Fig. <xref ref-type="fig" rid="F6256555">2</xref>C). Chaetigers 2–10 with only capillaries in both rami (Fig. <xref ref-type="fig" rid="F6256559">3</xref>A). Chaetigers 11–12 transitional with notopodial capillaries and neuropodial hooks (Fig. <xref ref-type="fig" rid="F6256555">2</xref>D and 3E). Intersegmental grooves distinct in thorax, except between peristomium and chaetiger 1. Chaetigers 6–10 biannulate (more evident in lateral view), wider than long (Fig. <xref ref-type="fig" rid="F6256555">2</xref>A and B). Notopodia dorso-lateral in first chaetiger, gradually moving dorsally to end of thorax, and neuropodia ventro-lateral (Fig. <xref ref-type="fig" rid="F6256555">2</xref>A and B). Chaetal fascicles inserted just posterior to mid-line of thoracic segments (Fig. <xref ref-type="fig" rid="F6256555">2</xref>A and B). Notopodia of chaetigers 1–12 and neuropodia of chaetigers 2–10 each with 20–30 capillaries per fascicle; neuropodia of chaetigers 11–12 with approximately 50 hooks per fascicle. Thoracic hooks of similar shape to abdominal hooks, but shaft markedly longer. Lateral organs located between noto- and neuropodia, closer to notopodia in thorax and anterior abdomen, as small rounded pores (Fig. <xref ref-type="fig" rid="F6256559">3</xref>E); those in posterior abdomen indistinct. Genital pores not seen.</p><p>Transition between thorax and abdomen indistinct, marked by change in chaetal arrangement (Fig. <xref ref-type="fig" rid="F6256559">3</xref>A and E) and MGSP (Fig. <xref ref-type="fig" rid="F6256555">2</xref>A and B). Abdominal segments shorter than posterior thoracic chaetigers in anterior abdomen, tapering gradually to pygidium. Parapodial lobes slightly swollen in anterior abdomen (Fig. <xref ref-type="fig" rid="F6256559">3</xref>D and F), yet reduced in posterior abdomen (Fig. <xref ref-type="fig" rid="F6256559">3</xref>G and I). Notopodial hooks present from chaetiger 13 (first abdominal chaetiger). Notopodial lobes well separated throughout abdomen (Fig. <xref ref-type="fig" rid="F6256555">2</xref>A, B, E and F). From abdominal chaetiger 11, gap between notopodial lobes of same chaetiger becoming larger to end of anterior fragment (Fig. <xref ref-type="fig" rid="F6256555">2</xref>A). Chaetal fascicles positioned posterior to mid-segment in anterior abdomen (Fig. <xref ref-type="fig" rid="F6256559">3</xref>D and E), and near posterior edge of segment in posterior abdomen (Fig. <xref ref-type="fig" rid="F6256559">3</xref>G–I). Abdomen with hooks only, approximately 30 hooks per fascicle in notopodia and more than 100 hooks per fascicle in neuropodia.</p><p>Notopodial and neuropodial abdominal hooks similar along body, with long anterior shaft, developed shoulder, angled node, distinct constriction, and short hood (Fig. <xref ref-type="fig" rid="F6256555">2</xref>H); posterior shaft longer than anterior one, attenuated to terminal end (Fig. <xref ref-type="fig" rid="F6256559">3</xref>L). Hooks (Fig. <xref ref-type="fig" rid="F6256559">3</xref>M) with three rows of teeth above main fang: two large teeth in basal row, a larger median tooth, and four smaller teeth above basal teeth. Main fang subtriangular, longer than wide (Fig. <xref ref-type="fig" rid="F6256555">2</xref>I).</p><p>Notopodial branchiae present in posterior abdomen, located on posterior edge of segment, may be retractile (Fig. <xref ref-type="fig" rid="F6256559">3</xref>H–K). At first, notopodia with 3–6 papillary branchiae (Fig. <xref ref-type="fig" rid="F6256559">3</xref>H); towards the pygidium, the branchial lobes gradually increasing in number and length, and the largest branchial fascicle with up to 17 finger-shaped filaments (Fig. <xref ref-type="fig" rid="F6256555">2</xref>F); then decreasing in number to end of the body (Fig. <xref ref-type="fig" rid="F6256559">3</xref>J and K). More than 10 achaetous segments without branchiae before pygidium (Fig. <xref ref-type="fig" rid="F6256555">2</xref>G). Pygidium with four digitate anal cirri (Fig. <xref ref-type="fig" rid="F6256559">3</xref>J and K)</p><p><italic>Methyl green staining</italic>: Dark blue stain from post-chaetal part of chaetiger 7 to chaetiger 10 (Fig. <xref ref-type="fig" rid="F6256555">2</xref>A); medium blue stain from peristomium to pre-chaetal part of chaetiger 7, as well as on chaetigers 11–12. Abdominal region without any distinct staining pattern (Fig. <xref ref-type="fig" rid="F6256559">3</xref>A).</p></tp:treatment-sec><tp:treatment-sec sec-type="Etymology"><title>Etymology</title><p>The specific name is derived from the type locality, Guangxi Province.</p></tp:treatment-sec><tp:treatment-sec sec-type="Distribution"><title>Distribution</title><p>Currently known from the Beibu Gulf, northern South China Sea.</p></tp:treatment-sec><tp:treatment-sec sec-type="Ecology"><title>Ecology</title><p>The new species inhabits shallow subtidal waters where sediment is characterized by high percentage of mud.</p></tp:treatment-sec><tp:treatment-sec sec-type="Taxon discussion"><title>Taxon discussion</title><p>The taxonomic and ecological knowledge of this genus is very rare in China, although <italic><tp:taxon-name><tp:taxon-name-part taxon-name-part-type="genus" reg="Leiochrides">Leiochrides</tp:taxon-name-part></tp:taxon-name></italic> species have been previously recorded (<xref ref-type="bibr" rid="B6256537">Liu 2008</xref>). This genus is characterized by having 12 thoracic chaetigers, of which the last one or two thoracic chaetigers may only have capillaries or be transitional with notopodial capillaries and neuropodial hooks (<xref ref-type="bibr" rid="B6256507">Magalhães and Blake 2017</xref>). Our specimen in the present study agrees well with the generic diagnosis. Morphological characters used for the separation of species within this genus include the following: the number of transitional thoracic chaetigers, the shape of first chaetiger, the dentition of abdominal hooks, the number of anal cirri, and the presence/absence of branchiae on posterior abdomen. Amongst all described <italic><tp:taxon-name><tp:taxon-name-part taxon-name-part-type="genus" reg="Leiochrides">Leiochrides</tp:taxon-name-part></tp:taxon-name></italic> species worldwide, <italic><tp:taxon-name><tp:taxon-name-part taxon-name-part-type="genus" reg="Leiochrides">L.</tp:taxon-name-part> <tp:taxon-name-part taxon-name-part-type="species" reg="guangxiensis">guangxiensis</tp:taxon-name-part></tp:taxon-name></italic> sp. nov. is closely similar to <italic><tp:taxon-name><tp:taxon-name-part taxon-name-part-type="genus" reg="Leiochrides">L.</tp:taxon-name-part> <tp:taxon-name-part taxon-name-part-type="species" reg="branchiatus">branchiatus</tp:taxon-name-part></tp:taxon-name></italic> Hartman, 1976 from the Bay of Bengal and <italic><tp:taxon-name><tp:taxon-name-part taxon-name-part-type="genus" reg="Leiochrides">L.</tp:taxon-name-part> <tp:taxon-name-part taxon-name-part-type="species" reg="deltaicus">deltaicus</tp:taxon-name-part></tp:taxon-name></italic> (Capaccinoi-Azzati &amp; Martin, 1992) from north-western Mediterranean Sea in having the last two thoracic chaetigers transitional with notopodial capillaries and neuropodial hooks, uniramous chaetiger 1, and the presence of notopodial branchiae on posterior abdomen. However, <italic><tp:taxon-name><tp:taxon-name-part taxon-name-part-type="genus" reg="Leiochrides">L.</tp:taxon-name-part> <tp:taxon-name-part taxon-name-part-type="species" reg="guangxiensis">guangxiensis</tp:taxon-name-part></tp:taxon-name></italic> sp. nov. differs from <italic><tp:taxon-name><tp:taxon-name-part taxon-name-part-type="genus" reg="Leiochrides">L.</tp:taxon-name-part> <tp:taxon-name-part taxon-name-part-type="species" reg="branchiatus">branchiatus</tp:taxon-name-part></tp:taxon-name></italic> in that abdominal hooks of the new species have seven teeth in three rows above main fang instead of three teeth in triangular arrangement as in <italic><tp:taxon-name><tp:taxon-name-part taxon-name-part-type="genus" reg="Leiochrides">L.</tp:taxon-name-part> <tp:taxon-name-part taxon-name-part-type="species" reg="branchiatus">branchiatus</tp:taxon-name-part></tp:taxon-name></italic>. <italic><tp:taxon-name><tp:taxon-name-part taxon-name-part-type="genus" reg="Leiochrides">L.</tp:taxon-name-part> <tp:taxon-name-part taxon-name-part-type="species" reg="guangxiensis">guangxiensis</tp:taxon-name-part></tp:taxon-name></italic> sp. nov. can also be distinguished from <italic><tp:taxon-name><tp:taxon-name-part taxon-name-part-type="genus" reg="Leiochrides">L.</tp:taxon-name-part> <tp:taxon-name-part taxon-name-part-type="species" reg="deltaicus">deltaicus</tp:taxon-name-part></tp:taxon-name></italic> in the maximum number of branchial filaments per fascicle and the number of anal cirri. <italic><tp:taxon-name><tp:taxon-name-part taxon-name-part-type="genus" reg="Leiochrides">L.</tp:taxon-name-part> <tp:taxon-name-part taxon-name-part-type="species" reg="guangxiensis">guangxiensis</tp:taxon-name-part></tp:taxon-name></italic> sp. nov. bears branchiae with up to 17 branchial filaments per fascicle and pygidum with four anal cirri, whereas in <italic><tp:taxon-name><tp:taxon-name-part taxon-name-part-type="genus" reg="Leiochrides">L.</tp:taxon-name-part> <tp:taxon-name-part taxon-name-part-type="species" reg="deltaicus">deltaicus</tp:taxon-name-part></tp:taxon-name></italic>, posterior abdomen has 2–4 branchial lobes per fascicle and pygidium with three anal cirri. As for MGSP, the new species stains dark blue from the postchaetal area of chaetiger 7 to chaetiger 10, medium blue on the remaining thoracic chaetigers, and light green staining on the abdomen, these characters being distinct from those of other <italic><tp:taxon-name><tp:taxon-name-part taxon-name-part-type="genus" reg="Leiochrides">Leiochrides</tp:taxon-name-part></tp:taxon-name></italic> species.</p><p>The dentition of abdominal hooks is widely used in capitellid taxonomy, as their ultrastructure is highly specific (<xref ref-type="bibr" rid="B6256461">Hartman 1947</xref>). The characteristic feature of the genus <italic><tp:taxon-name><tp:taxon-name-part taxon-name-part-type="genus" reg="Leiochrides">Leiochrides</tp:taxon-name-part></tp:taxon-name></italic> is that abdominal hooks bear two larger teeth in the basal row above the main fang, although the number of small teeth may vary amongst <italic><tp:taxon-name><tp:taxon-name-part taxon-name-part-type="genus" reg="Leiochrides">Leiochrides</tp:taxon-name-part></tp:taxon-name></italic> species. <xref ref-type="bibr" rid="B6256439">Green (2002)</xref> pointed out that this mentioned character is conservative in <italic><tp:taxon-name><tp:taxon-name-part taxon-name-part-type="genus" reg="Leiochrides">Leiochrides</tp:taxon-name-part></tp:taxon-name></italic> species, as also present in species of <italic><tp:taxon-name><tp:taxon-name-part taxon-name-part-type="genus" reg="Capitellethus">Capitellethus</tp:taxon-name-part></tp:taxon-name></italic> and <italic><tp:taxon-name><tp:taxon-name-part taxon-name-part-type="genus" reg="Leiocapitella">Leiocapitella</tp:taxon-name-part></tp:taxon-name></italic>. These three genera show similarities in general appearance and the difference amongst these genera is in relation to the number of thoracic chaetigers (<xref ref-type="bibr" rid="B6256507">Magalhães and Blake 2017</xref>). In addition to one or two transitional chaetigers, the structural similarity of basal teeth in abdominal hooks amongst these three genera (<italic><tp:taxon-name><tp:taxon-name-part taxon-name-part-type="genus" reg="Capitellethus">Capitellethus</tp:taxon-name-part></tp:taxon-name></italic>-<italic><tp:taxon-name><tp:taxon-name-part taxon-name-part-type="genus" reg="Leiochrides">Leiochrides</tp:taxon-name-part></tp:taxon-name></italic>-<italic><tp:taxon-name><tp:taxon-name-part taxon-name-part-type="genus" reg="Leiocapitella">Leiocapitella</tp:taxon-name-part></tp:taxon-name></italic> complex) indicates that they might have a close taxonomic relationship, which should be reviewed as suggested by <xref ref-type="bibr" rid="B6256439">Green (2002)</xref> and <xref ref-type="bibr" rid="B6256507">Magalhães and Blake (2017)</xref>. Molecular data should be incorporated to help verify their phylogenetic relationship in the future.</p><p>In this study, the taxonomic status of the genus <italic><tp:taxon-name><tp:taxon-name-part taxon-name-part-type="genus" reg="Pseudoleiocapitella">Pseudoleiocapitella</tp:taxon-name-part></tp:taxon-name></italic> Harmelin, 1964 and <italic><tp:taxon-name><tp:taxon-name-part taxon-name-part-type="genus" reg="Leiochrides">Leiochrides</tp:taxon-name-part> <tp:taxon-name-part taxon-name-part-type="species" reg="norvegicus">norvegicus</tp:taxon-name-part></tp:taxon-name></italic> Fauchald, 1972 was found to be doubtful when reviewing the literature on capitellid species related to <italic><tp:taxon-name><tp:taxon-name-part taxon-name-part-type="genus" reg="Leiochrides">Leiochrides</tp:taxon-name-part></tp:taxon-name></italic>. The monospecific genus <italic><tp:taxon-name><tp:taxon-name-part taxon-name-part-type="genus" reg="Pseudoleiocapitella">Pseudoleiocapitella</tp:taxon-name-part></tp:taxon-name></italic> was established by <xref ref-type="bibr" rid="B6256452">Harmelin (1964)</xref> for <italic><tp:taxon-name><tp:taxon-name-part taxon-name-part-type="genus" reg="Pseudoleiocapitella">P.</tp:taxon-name-part> <tp:taxon-name-part taxon-name-part-type="species" reg="fauveli">fauveli</tp:taxon-name-part></tp:taxon-name></italic> (see pp 90–92, Pl.Ⅺ, figs. 1–7 in Harmelin 1964), characterized by the uniramous chaetiger 1, chaetigers 1–10 with only capillaries, chaetigers 11–12 with notopodial capillaries and neuropodial hooks, and the absence of branchiae. The chaetal arrangement of <italic><tp:taxon-name><tp:taxon-name-part taxon-name-part-type="genus" reg="Pseudoleiocapitella">Pseudoleiocapitella</tp:taxon-name-part> <tp:taxon-name-part taxon-name-part-type="species" reg="fauveli">fauveli</tp:taxon-name-part></tp:taxon-name></italic> matches the expanded generic definition of <italic><tp:taxon-name><tp:taxon-name-part taxon-name-part-type="genus" reg="Leiochrides">Leiochrides</tp:taxon-name-part></tp:taxon-name></italic> proposed by <xref ref-type="bibr" rid="B6256507">Magalhães and Blake (2017)</xref>, indicating it might be a <italic><tp:taxon-name><tp:taxon-name-part taxon-name-part-type="genus" reg="Leiochrides">Leiochrides</tp:taxon-name-part></tp:taxon-name></italic> species. <italic><tp:taxon-name><tp:taxon-name-part taxon-name-part-type="genus" reg="Leiochrides">Leiochrides</tp:taxon-name-part> <tp:taxon-name-part taxon-name-part-type="species" reg="norvegicus">norvegicus</tp:taxon-name-part></tp:taxon-name></italic> was described by <xref ref-type="bibr" rid="B6256384">Fauchald (1972)</xref>, based on specimens from the deep Sognefjorden off western Norway. <xref ref-type="bibr" rid="B6256384">Fauchald (1972)</xref> assigned this species to the genus <italic><tp:taxon-name><tp:taxon-name-part taxon-name-part-type="genus" reg="Leiochrides">Leiochrides</tp:taxon-name-part></tp:taxon-name></italic>, due to the thorax with 12 chaetigers. However, <italic><tp:taxon-name><tp:taxon-name-part taxon-name-part-type="genus" reg="Leiochrides">L.</tp:taxon-name-part> <tp:taxon-name-part taxon-name-part-type="species" reg="norvegicus">norvegicus</tp:taxon-name-part></tp:taxon-name></italic> has the first two abdominal chaetigers with notopodial capillaries and neuropodial hooks, which did not match the generic diagnosis of <italic><tp:taxon-name><tp:taxon-name-part taxon-name-part-type="genus" reg="Leiochrides">Leiochrides</tp:taxon-name-part></tp:taxon-name></italic>. Observed from its chaetal arrangement in the anterior part, <italic><tp:taxon-name><tp:taxon-name-part taxon-name-part-type="genus" reg="Leiochrides">L.</tp:taxon-name-part> <tp:taxon-name-part taxon-name-part-type="species" reg="norvegicus">norvegicus</tp:taxon-name-part></tp:taxon-name></italic> actually bears 14 instead of 12 thoracic chaetigers, of which the last two thoracic chaetigers are transitional. If so, <italic><tp:taxon-name><tp:taxon-name-part taxon-name-part-type="genus" reg="Leiochrides">L.</tp:taxon-name-part> <tp:taxon-name-part taxon-name-part-type="species" reg="norvegicus">norvegicus</tp:taxon-name-part></tp:taxon-name></italic> should be a <italic><tp:taxon-name><tp:taxon-name-part taxon-name-part-type="genus" reg="Leiocapitella">Leiocapitella</tp:taxon-name-part></tp:taxon-name></italic> species rather than a <italic><tp:taxon-name><tp:taxon-name-part taxon-name-part-type="genus" reg="Leiochrides">Leiochrides</tp:taxon-name-part></tp:taxon-name></italic> species. In addition to the number and location of transitional chaetigers, other morphological characters of <italic><tp:taxon-name><tp:taxon-name-part taxon-name-part-type="genus" reg="Leiochrides">L.</tp:taxon-name-part> <tp:taxon-name-part taxon-name-part-type="species" reg="norvegicus">norvegicus</tp:taxon-name-part></tp:taxon-name></italic> have also been found in the members of <italic><tp:taxon-name><tp:taxon-name-part taxon-name-part-type="genus" reg="Leiocapitella">Leiocapitella</tp:taxon-name-part></tp:taxon-name></italic>, such as uniramous chaetiger 1 and the presence of branchiae on posterior abdomen (<xref ref-type="bibr" rid="B6256439">Green 2002</xref>, <xref ref-type="bibr" rid="B6256507">Magalhães and Blake 2017</xref>). According to the above analysis, the genus <italic><tp:taxon-name><tp:taxon-name-part taxon-name-part-type="genus" reg="Pseudoleiocapitella">Pseudoleiocapitella</tp:taxon-name-part></tp:taxon-name></italic> Harmelin, 1964 and <italic><tp:taxon-name><tp:taxon-name-part taxon-name-part-type="genus" reg="Leiochrides">Leiochrides</tp:taxon-name-part> <tp:taxon-name-part taxon-name-part-type="species" reg="norvegicus">norvegicus</tp:taxon-name-part></tp:taxon-name></italic> Fauchald, 1972 need a revision, and it would be necessary to examine the type materials of <italic><tp:taxon-name><tp:taxon-name-part taxon-name-part-type="genus" reg="Pseudoleiocapitella">Pseudoleiocapitella</tp:taxon-name-part> <tp:taxon-name-part taxon-name-part-type="species" reg="fauveli">fauveli</tp:taxon-name-part></tp:taxon-name></italic> and <italic><tp:taxon-name><tp:taxon-name-part taxon-name-part-type="genus" reg="Leiochrides">Leiochrides</tp:taxon-name-part> <tp:taxon-name-part taxon-name-part-type="species" reg="norvegicus">norvegicus</tp:taxon-name-part></tp:taxon-name></italic>.</p></tp:treatment-sec><tp:treatment-sec><!--Section generated to contain objects referenced in tp:taxon-treatment.--><fig id="F6256555" position="float" orientation="portrait"><object-id xmlns:xlink="http://www.w3.org/1999/xlink" content-type="arpha" xlink:type="simple">AD75309E-7083-5160-9ADE-C9029031FA7A</object-id><object-id xmlns:xlink="http://www.w3.org/1999/xlink" content-type="doi" xlink:type="simple">10.3897/BDJ.8.e59726.figure2</object-id><label>Figure 2.</label><caption><p>Holotype of <italic><tp:taxon-name><tp:taxon-name-part taxon-name-part-type="genus" reg="Leiochrides">Leiochrides</tp:taxon-name-part> <tp:taxon-name-part taxon-name-part-type="species" reg="guangxiensis">guangxiensis</tp:taxon-name-part></tp:taxon-name></italic> sp. nov. <bold>A.</bold> thorax and anterior abdomen (23 chaetigers) in dorsal view, arrow indicates the separation of thorax and abdomen; <bold>B.</bold> thorax and anterior abdomen (17 chaetigers) in ventral view; <bold>C.</bold> anterior end in lateral view; <bold>D.</bold> chaetigers 9–19, showing transition between thorax and abdomen in lateral view; <bold>E.</bold> middle abdomen in lateral view; <bold>F.</bold> posterior abdomen in dorsal view; <bold>G.</bold> pygidium; <bold>H.</bold> hooded hook from middle abdomen; <bold>I.</bold> dentition of abdominal hooks. Shading on A–B indicates methyl green staining. Scale Bar: A–G = 1 mm; H = 10 μm; I = 2 μm</p></caption><graphic xmlns:xlink="http://www.w3.org/1999/xlink" xlink:href="bdj-08-e59726-g002.png" position="float" id="oo_464236.png" orientation="portrait" xlink:type="simple"><uri content-type="original_file" xlink:type="simple">https://binary.pensoft.net/fig/464236</uri></graphic></fig><fig id="F6256559" position="float" orientation="portrait"><object-id xmlns:xlink="http://www.w3.org/1999/xlink" content-type="arpha" xlink:type="simple">D86E95CC-2C29-505D-B2A6-2EAF32C1C85D</object-id><object-id xmlns:xlink="http://www.w3.org/1999/xlink" content-type="doi" xlink:type="simple">10.3897/BDJ.8.e59726.figure3</object-id><label>Figure 3.</label><caption><p><italic><tp:taxon-name><tp:taxon-name-part taxon-name-part-type="genus" reg="Leiochrides">Leiochrides</tp:taxon-name-part> <tp:taxon-name-part taxon-name-part-type="species" reg="guangxiensis">guangxiensis</tp:taxon-name-part></tp:taxon-name></italic> sp. nov. holotype. <bold>A.</bold> thorax and anterior abdomen in lateral view, showing methyl green staining; <bold>B.</bold> anterior end in dorsal view; <bold>C.</bold> anterior end in lateral view; <bold>D.</bold> chaetigers 11–20 in dorsal view; <bold>E.</bold> chaetigers 7–17 in lateral view; <bold>F.</bold> chaetigers 8–20 in ventral view; <bold>G.</bold> posterior abdomen; <bold>H–J.</bold> notopodial branchiae; <bold>K.</bold> posterior end showing branchiae and anal cirri; <bold>L.</bold> abdominal hooks; <bold>M.</bold> SEM photos of abdominal hooks. Abbreviations: ac, anal cirrus; br, branchiae; cc, capillary chaetae; ch, chaetiger; hh, hooded hook; lg, lateral groove; lo, lateral organ; neu, neuropodia; no, notopodia; per, peristomium; pro, prostomium; prob, proboscis; pyg, pygidium; vg, ventral groove. Scale Bar: A–J = 1 mm; K = 0.5 mm; L = 10 μm; I = 2 μm</p></caption><graphic xmlns:xlink="http://www.w3.org/1999/xlink" xlink:href="bdj-08-e59726-g003.png" position="float" id="oo_464238.png" orientation="portrait" xlink:type="simple"><uri content-type="original_file" xlink:type="simple">https://binary.pensoft.net/fig/464238</uri></graphic></fig></tp:treatment-sec><ref-list><ref id="B6256537"><element-citation xmlns:xlink="http://www.w3.org/1999/xlink" publication-type="book" xlink:type="simple"><person-group person-group-type="editor"><name name-style="western"><surname>Liu</surname><given-names>Rui. - Yu.</given-names></name></person-group><year>2008</year><source>Checklist of marine biota of China seas</source><publisher-name>China Science Press</publisher-name><publisher-loc>Beijing</publisher-loc><size units="page">1267</size><comment content-type="language">Chinese</comment></element-citation></ref><ref id="B6256507"><element-citation xmlns:xlink="http://www.w3.org/1999/xlink" publication-type="chapter" xlink:type="simple"><person-group person-group-type="author"><name name-style="western"><surname>Magalhães</surname><given-names>W. F.</given-names></name><name name-style="western"><surname>Blake</surname><given-names>J. A.</given-names></name></person-group><year>2017</year><chapter-title><tp:taxon-name><tp:taxon-name-part taxon-name-part-type="family">Capitellidae</tp:taxon-name-part></tp:taxon-name> Grube, 1862</chapter-title><person-group person-group-type="editor"><name name-style="western"><surname>Westheide</surname><given-names>W.</given-names></name><name name-style="western"><surname>Purschke</surname><given-names>G.</given-names></name></person-group><source>Handbook of Zoology Online, a Natural History of the phyla of the animal kingdom <tp:taxon-name><tp:taxon-name-part taxon-name-part-type="phylum">Annelida</tp:taxon-name-part></tp:taxon-name>, polychaetes</source><publisher-name>De Gruyter</publisher-name><publisher-loc>Berlin, Boston</publisher-loc><uri xlink:type="simple">https://www.degruyter.com/view/Zoology/bp_029147-6_76</uri></element-citation></ref><ref id="B6256461"><element-citation xmlns:xlink="http://www.w3.org/1999/xlink" publication-type="article" xlink:type="simple"><person-group person-group-type="author"><name name-style="western"><surname>Hartman</surname><given-names>O.</given-names></name></person-group><year>1947</year><article-title>Polychaetous annelids. Part VII. <tp:taxon-name><tp:taxon-name-part taxon-name-part-type="family">Capitellidae</tp:taxon-name-part></tp:taxon-name></article-title><source>Allan Hancock Pacific Expeditions</source><volume>10</volume><issue>4/5</issue><fpage>391</fpage><lpage>481</lpage></element-citation></ref><ref id="B6256439"><element-citation xmlns:xlink="http://www.w3.org/1999/xlink" publication-type="chapter" xlink:type="simple"><person-group person-group-type="author"><name name-style="western"><surname>Green</surname><given-names>K. D.</given-names></name></person-group><year>2002</year><chapter-title><tp:taxon-name><tp:taxon-name-part taxon-name-part-type="family">Capitellidae</tp:taxon-name-part></tp:taxon-name> (<tp:taxon-name><tp:taxon-name-part taxon-name-part-type="class">Polychaeta</tp:taxon-name-part></tp:taxon-name>) from the Andaman Sea</chapter-title><person-group person-group-type="editor"><name name-style="western"><surname>Eibye Jacobsen</surname><given-names>D.</given-names></name></person-group><source>Proceedings of the international workshop on the polychaetes of the Andaman Sea</source><publisher-name>Phuket Marine Biological Center Special Publication</publisher-name><publisher-loc>Thailand</publisher-loc><size units="page">24: 249–343</size></element-citation></ref><ref id="B6256452"><element-citation xmlns:xlink="http://www.w3.org/1999/xlink" publication-type="article" xlink:type="simple"><person-group person-group-type="author"><name name-style="western"><surname>Harmelin</surname><given-names>J. G.</given-names></name></person-group><year>1964</year><article-title>Etude de l'endofaune des "mattes" d'herbiers de <italic><tp:taxon-name><tp:taxon-name-part taxon-name-part-type="genus" reg="Posidonia">Posidonia</tp:taxon-name-part> <tp:taxon-name-part taxon-name-part-type="species" reg="oceanica">oceanica</tp:taxon-name-part></tp:taxon-name></italic> Delile [Research on the endofauna of <italic><tp:taxon-name><tp:taxon-name-part taxon-name-part-type="genus" reg="Posidonia">Posidonia</tp:taxon-name-part> <tp:taxon-name-part taxon-name-part-type="species" reg="oceanica">oceanica</tp:taxon-name-part></tp:taxon-name></italic> Delile mats]</article-title><source>Recueil des Travaux de la Station Marine d'Endoume</source><volume>35</volume><issue>51</issue><fpage>43</fpage><lpage>105</lpage></element-citation></ref><ref id="B6256384"><element-citation xmlns:xlink="http://www.w3.org/1999/xlink" publication-type="article" xlink:type="simple"><person-group person-group-type="author"><name name-style="western"><surname>Fauchald</surname><given-names>K.</given-names></name></person-group><year>1972</year><article-title>Some polychaetous annelids from the deep basins in Sognefjorden, Western Norway</article-title><source>Sarsia</source><volume>49</volume><fpage>89</fpage><lpage>106</lpage><pub-id pub-id-type="doi">10.1080/00364827.1972.10411211</pub-id></element-citation></ref></ref-list></tp:taxon-treatment>
